# Supplementary material for: Two Cysteines in Raf Kinase Inhibitor Protein Make Differential Contributions to Structural Dynamics In Vitro
Source: Molecules. 2025 Jan 17;30(2):384. doi: 10.3390/molecules30020384 (PMC11767649; doi:10.3390/molecules30020384)
Supplement: Supplementary file 1 [file molecules-30-00384-s001.zip]

Archive with 2 entries (2 files):
- Supplementary Figures-PEBP1-dimers-01152025-final.pdf
- supplementarytable S1-primer information-01152025.xlsx
