# Supplementary material for: Two Cysteines in Raf Kinase Inhibitor Protein Make Differential Contributions to Structural Dynamics In Vitro
Source: Molecules. 2025 Jan 17;30(2):384. doi: 10.3390/molecules30020384 (PMC11767649; doi:10.3390/molecules30020384)
Supplement: Supplementary file 1 [file molecules-30-00384-s001.zip › supplementarytable S1-primer information-01152025.xlsx]

## Sheet: Sheet1
Supplementary Table S1. Primer information for site-directed mutagenesis
Position (A.A)	Primer	Sequence (5’ to 3’)	Length (nt.)	Tm (°C)	Duplex energy at 68°C (Kcal/mole)	Energy cost of mismatches
S153A	S153A-F	GGCAAATTCAAGGTGGCGGCCTTCCGTAAAAAGTATG	37	79.39	-46.99	0.0295
	S153A-R	CATACTTTTTACGGAAGGCCGCCACCTTGAATTTGCC	37	79.39	-43.1	0.0434
S153E	S153E-F	CGTGGCAAATTCAAGGTGGCGGAGTTCCGTAAAAAGTATGAGCTC	45	78.97	-53.59	0.0864
	S153E-R	GAGCTCATACTTTTTACGGAACTCCGCCACCTTGAATTTGCCACG	45	78.97	-52.27	0.1171
S153D	S153D-F	GTGGCAAATTCAAGGTGGCGGACTTCCGTAAAAAGTATGAGC	42	79.21	-52.17	0.0895
	S153D-R	GCTCATACTTTTTACGGAAGTCCGCCACCTTGAATTTGCCAC	42	79.21	-48.66	0.0256
C133A	C133A-F	GACAGGCCGCTAAAGGCTGACGAGCCCATCCT	32	78.5	-47.15	0.095
	C133A-R	AGGATGGGCTCGTCAGCCTTTAGCGGCCTGTC	32	78.5	-50.34	0.0346
C133S	C133S-F	ACAGGCCGCTAAAGAGTGACGAGCCCATC	29	78.81	-43.51	0.0329
	C133S-R	GATGGGCTCGTCACTCTTTAGCGGCCTGT	29	78.81	-45.38	0.0015
C168A	C168A-F	GGTGGCTGGCACGGCTTACCAGGCCGAG	28	78.07	-47.75	0.0364
	C168A-R	CTCGGCCTGGTAAGCCGTGCCAGCCACC	28	78.07	-44.63	0.0998
C168S	C168S-F	GTGGCTGGCACGAGTTACCAGGCCG	25	78.38	-42.09	0.0339
	C168S-R	CGGCCTGGTAACTCGTGCCAGCCAC	25	78.38	-44.4	0.0015
